# Supplementary material for: Verification of Key Target Molecules for Intramuscular Fat Deposition and Screening of SNP Sites in Sheep from Small-Tail Han Sheep Breed and Its Cross with Suffolk
Source: Int J Mol Sci. 2024 Mar 3;25(5):2951. doi: 10.3390/ijms25052951 (PMC10931736; doi:10.3390/ijms25052951)
Supplement: Supplementary file 1 [file ijms-25-02951-s001.zip]

Archive with 1 entries (1 files):
- ijms-2793180-supplementary.pdf
